# Supplementary material for: Nusinersen Induces Disease-Severity-Specific Neurometabolic Effects in Spinal Muscular Atrophy
Source: Biomolecules. 2022 Oct 6;12(10):1431. doi: 10.3390/biom12101431 (PMC9599672; doi:10.3390/biom12101431)
Supplement: Supplementary file 1 [file biomolecules-12-01431-s001.zip]

Archive with 1 entries (1 files):
- biomolecules-1917307-supplementary.pdf
